# Supplementary material for: Food Insecurity and Micronutrient Deficiency in Adults: A Systematic Review and Meta-Analysis
Source: Nutrients. 2023 Feb 21;15(5):1074. doi: 10.3390/nu15051074 (PMC10005365; doi:10.3390/nu15051074)
Supplement: Supplementary file 1 [file nutrients-15-01074-s001.zip]

Archive with 1 entries (1 files):
- nutrients-2170591-supplementary.pdf
